# Supplementary material for: The Effect of Ultraviolet Light Irradiation on Pigment Performance in Microwave-Assisted Extraction of Arthrospira platensis
Source: Mar Drugs. 2025 Sep 30;23(10):391. doi: 10.3390/md23100391 (PMC12565327; doi:10.3390/md23100391)
Supplement: Supplementary file 1 [file marinedrugs-23-00391-s001.zip]

Archive with 1 entries (1 files):
- marinedrugs-3875894-supplementary.pdf
